# Supplementary material for: Dual Magnetic Particle Imaging and Akaluc Bioluminescence Imaging for Tracking Cancer Cell Metastasis
Source: Tomography. 2023 Jan 25;9(1):178–94. doi: 10.3390/tomography9010016 (PMC9968184; doi:10.3390/tomography9010016)
Supplement: Supplementary file 1 [file tomography-09-00016-s001.zip]

Archive with 1 entries (1 files):
- tomography-2135387-supplementary.pdf
